# Supplementary material for: Chamber‐based system for measuring whole‐plant transpiration dynamics
Source: Plant Environ Interact. 2022 Nov 2;3(6):243–53. doi: 10.1002/pei3.10094 (PMC10168032; doi:10.1002/pei3.10094)
Supplement: Supplementary file 1 — Appendix S1 [file PEI3-3-243-s002.xlsx]

## Sheet: Figure 3
Time (min)	VPD kPa	Relative Humidity (%)	Temperature
1	0.651404	78.9499	24.6489
2	0.648932	78.9499	24.5852
3	0.637948	79.2499	24.5398
4	0.645709	78.9499	24.502
5	0.6555	78.6249	24.4974
6	0.655025	78.6249	24.4853
7	0.654848	78.6249	24.4808
8	0.634837	79.2499	24.4581
9	0.643491	78.9499	24.4445
10	0.644074	78.9499	24.4596
11	0.654611	78.6249	24.4747
12	0.644482	78.9499	24.4702
13	0.655025	78.6249	24.4853
14	0.674728	77.9999	24.499
15	0.665242	78.3249	24.5111
16	0.655678	78.6249	24.502
17	0.645709	78.9499	24.502
18	0.635643	79.2499	24.4793
19	0.644249	78.9499	24.4641
20	0.67308	77.9999	24.4581
21	0.692578	77.3749	24.4672
22	0.635815	79.2499	24.4838
23	0.693268	77.3749	24.4838
24	0.607695	80.1999	24.5111
25	0.656094	78.6249	24.5126
26	0.646528	78.9499	24.5232
27	0.666749	78.3249	24.5489
28	0.657402	78.6249	24.5459
29	0.735421	76.1249	24.5716
30	0.996678	67.7749	24.6398
31	1.26218	59.6499	24.8293
32	1.50029	53.1749	25.2321
33	1.61297	50.575	25.5415
34	1.69318	48.85	25.7813
35	1.73007	48	25.867
36	1.68224	49.125	25.763
37	1.64465	49.7	25.5735
38	1.64935	49.125	25.4301
39	1.64451	48.85	25.2899
40	1.64994	48.275	25.1575
41	1.61821	48.85	25.0191
42	1.62015	48.575	24.9493
43	1.614	48.575	24.8855
44	1.6105	48.575	24.849
45	1.60817	48.575	24.8248
46	1.60232	48.85	24.8536
47	1.5622	50.275	24.9022
48	1.55799	50.575	24.9584
49	1.56562	50.575	25.0404
50	1.58041	50.275	25.0967
51	1.60903	49.425	25.1134
52	1.62615	48.85	25.1012
53	1.65048	48	25.0739
54	1.65759	47.7	25.0495
55	1.59251	49.425	24.9401
56	1.56573	50	24.8475
57	1.54967	50.275	24.7671
58	1.5435	50.275	24.7004
59	1.53765	50.275	24.6368
60	1.54154	50	24.5868
61	1.55093	49.7	24.5883
62	1.56308	49.425	24.6277
63	1.54169	50.275	24.6807
64	1.51978	51.15	24.7383
65	1.52502	51.15	24.796
66	1.55039	50.575	24.8764
67	1.5928	49.425	24.9432
68	1.58097	50	25.01
69	1.60641	49.425	25.086
70	1.60449	49.7	25.1575
71	1.88931	41.225	25.2869
72	2.21459	31.9	25.482
74	2.32943	28.95	25.6193
75	2.3953	27.35	25.7141
76	2.44104	26.05	25.7339
77	2.48987	24.475	25.7125
78	2.58214	20.025	25.361
79	2.63392	17.525	25.1773
80	2.63378	17.275	25.1256
81	2.62355	17.275	25.0602
82	2.61264	17.275	24.9903
83	2.60996	17	24.9174
84	2.59144	17.275	24.8536
85	2.58231	17.275	24.7944
86	2.57031	17.525	24.7671
87	2.56646	17.775	24.7929
88	2.57158	17.775	24.8263
89	2.57834	17.775	24.8703
90	2.58829	17.525	24.884
91	2.58946	17.525	24.8915
92	2.58735	17.525	24.8779
93	2.59191	17.275	24.8566
94	2.58886	17.275	24.8369
95	2.59277	17	24.8066
96	2.58972	17	24.7868
97	2.58597	17	24.7626
98	2.59117	16.75	24.7459
99	2.58129	17	24.7323
100	2.58269	17	24.7414
101	2.58176	17	24.7353
102	2.58649	16.75	24.7156
103	2.58274	16.75	24.6913
104	2.57359	17	24.6822
105	2.57825	17	24.7125
106	2.57927	17.275	24.7747
107	2.58698	17.275	24.8248
108	2.59167	17.275	24.8551
109	2.60264	17	24.8703
110	2.5994	16.75	24.799
111	2.59567	16.5	24.7247
112	2.59355	16.5	24.711
113	2.58789	16.75	24.7247

## Sheet: Figure 4
Time Setaria	VPD Setaria	E Setaria	T Brachiaria	VPD Brachiaria	E Brachiaria	Time Lotus	VPD Lotus	E Lotus	Time Trifolium	VPD Trifolium	E Trifolium
2.75	0.7926	0.2474	15.25	0.7758	0.2789	2.5	0.8009	1.0288	3.5	0.7827	0.4452
4	0.7745	0.3534	19.75	0.806	0.2789	3.5	0.7827	1.0288	4.75	0.761	0.4794
5.5	0.75	0.3534	22.75	0.8261	0.3138	4.5	0.7667	1.1023	6	0.739	0.3424
7.25	0.7253	0.4594	24.25	0.8355	0.3486	5.5	0.7476	1.0288	7.25	0.7198	0.3767
9	0.718	0.7068	25.5	0.8367	0.3138	6.5	0.7308	1.1023	8.5	0.7087	0.6164
10.75	0.7201	0.6008	26.75	0.8407	0.244	7.5	0.7199	1.0288	9.75	0.707	0.4452
12.25	0.734	0.6361	28	0.8418	0.1743	8.5	0.7087	0.9553	11	0.7177	0.6506
13.5	0.7512	0.6008	29.25	0.837	0.3138	9.5	0.7032	1.1758	12.5	0.7347	0.8561
14.75	0.768	0.5655	30.75	0.8318	0.3835	10.5	0.7043	1.4697	14	0.7524	0.6849
16.25	0.7843	0.7422	32	0.8275	0.3835	11.5	0.7175	1.4697	15.25	0.7693	0.8561
17.75	0.7944	0.7068	33.25	0.8275	0.6972	12.75	0.7347	1.8372	16.5	0.7826	0.993
19.5	0.8089	0.7422	34.5	0.8278	0.6275	14	0.7524	1.8372	17.5	0.7949	0.7876
21	0.8199	0.7068	35.75	0.8299	0.6275	15.25	0.7693	1.9841	18.5	0.8038	0.993
22.25	0.8243	0.6008	37	0.8236	0.8715	16.5	0.7826	1.7637	19.5	0.8097	0.7876
23.5	0.8311	0.6715	38.5	0.817	0.6275	17.5	0.7949	1.6167	20.5	0.8148	0.6506
24.5	0.8354	0.8128	40	0.8142	0.6624	18.5	0.8038	1.6167	21.5	0.8169	0.7191
25.5	0.8367	0.6715	41.5	0.8057	0.6624	19.5	0.8097	1.3228	22.5	0.8242	0.6506
26.5	0.8352	0.6715	43	0.8032	0.5229	20.5	0.8148	1.7637	23.5	0.8311	0.9246
27.5	0.8398	0.6361	44.25	0.7946	0.5229	21.5	0.8169	1.8372	24.5	0.8354	0.8903
28.5	0.8382	0.4948	45.75	0.7827	0.5578	22.5	0.8242	1.7637	25.5	0.8367	0.9588
29.5	0.8366	0.5655	47	0.7814	0.6624	23.5	0.8311	1.9841	26.5	0.8352	0.9588
30.5	0.8373	0.6008	48.5	0.7701	0.7321	24.5	0.8354	1.9106	27.5	0.8398	0.8561
31.5	0.827	0.6008	50.25	0.768	0.767	25.5	0.8367	1.9841	28.5	0.8382	0.9246
32.5	0.8263	0.7068	51.75	0.7691	0.6275	26.5	0.8352	2.0576	29.5	0.8366	0.9246
33.5	0.8295	0.6361	53.25	0.7732	0.5926	27.5	0.8398	1.9106	30.5	0.8373	1.0615
34.5	0.8278	0.5301	54.75	0.7816	0.5229	28.5	0.8382	1.9841	31.5	0.827	1.0273
35.5	0.8261	0.8128	56	0.7897	0.6624	29.5	0.8366	1.9841	32.5	0.8263	1.0273
36.5	0.8222	0.6008	57.25	0.7973	0.6972	30.5	0.8373	1.9106	33.5	0.8295	1.0958
37.75	0.8125	0.8835	58.75	0.7958	0.7321	31.5	0.827	1.9106	34.5	0.8278	1.0958
39	0.8087	1.0602	60	0.8	0.6275	32.5	0.8263	2.0576	35.5	0.8261	0.993
40.25	0.8115	0.7775	61.25	0.8009	0.4183	33.5	0.8295	1.6167	36.5	0.8222	0.993
41.5	0.8083	0.7775	62.5	0.8047	0.3835	34.5	0.8278	1.8372	37.5	0.8152	1.0273
42.5	0.8049	0.6008	63.5	0.8087	0.4183	35.5	0.8261	1.9841	38.5	0.8083	0.8903
43.5	0.802	0.6008	64.5	0.8095	0.4881	36.5	0.8222	1.8372	39.5	0.8101	0.993
44.5	0.7925	0.6361	65.5	0.8106	0.5926	37.5	0.8152	1.9841	40.5	0.8091	1.0615
45.5	0.7822	0.8128	66.5	0.8085	0.5578	38.5	0.8083	2.1311	41.5	0.8083	0.8561
46.5	0.7778	0.6715	67.5	0.9026	0.6972	39.5	0.8101	1.9841	42.5	0.8049	0.993
47.5	0.773	0.6008	68.75	1.0038	1.011	40.5	0.8091	2.0576	43.5	0.802	0.8561
48.5	0.7678	0.6361	70	1.1175	0.9064	41.5	0.8083	2.2046	44.5	0.7925	0.9246
49.5	0.765	0.6008	71.25	1.2378	1.1853	42.5	0.8049	1.9106	45.5	0.7822	0.9588
50.5	0.7645	0.6715	72.5	1.2773	0.8715	43.5	0.802	2.0576	46.5	0.7778	1.0273
51.5	0.7617	0.8128	73.5	1.2988	0.5578	44.5	0.7925	1.7637	47.5	0.773	1.1985
52.5	0.7655	0.7775	74.5	1.3006	0.8715	45.5	0.7822	1.7637	48.5	0.7678	0.993
53.5	0.776	0.6361	75.5	1.2992	0.6972	46.5	0.7778	1.9106	49.5	0.765	1.1643
54.5	0.7809	0.8128	76.5	1.289	0.767	47.5	0.773	1.6167	50.5	0.7645	0.7876
55.5	0.7856	0.7068	77.5	1.2938	0.7321	48.5	0.7678	1.7637	51.5	0.7617	0.7533
56.5	0.7929	0.7422	78.5	1.3059	0.4881	49.5	0.765	1.8372	52.5	0.7655	0.7876
57.75	0.7914	0.9895	79.5	1.3192	0.5229	50.5	0.7645	1.7637	53.5	0.776	0.8218
59	0.7928	0.8835	80.5	1.323	0.5926	51.5	0.7617	1.9106	54.5	0.7809	0.8903
60.25	0.797	0.7775	81.5	1.3234	0.7321	52.5	0.7655	2.0576	55.5	0.7856	0.9588
61.5	0.7979	0.7775	82.5	1.3229	0.8018	53.5	0.776	1.9841	56.5	0.7929	0.993
62.5	0.8047	0.6008	83.5	1.3187	0.767	54.5	0.7809	1.9841	57.5	0.7944	0.9588
63.5	0.8087	0.5655	84.5	1.3271	0.7321	55.5	0.7856	2.1311	58.5	0.7958	0.993
64.5	0.8095	0.7422	85.5	1.3318	0.9064	56.5	0.7929	1.8372	59.5	0.7964	0.993
65.5	0.8106	0.7422	86.75	1.3369	1.0459	57.5	0.7944	1.9106	60.5	0.7973	0.993
66.5	0.8085	1.0249	88	1.3235	1.0807	58.5	0.7958	1.9841	61.5	0.7979	1.0273
67.5	0.9026	0.9542	89.25	1.3125	1.011	59.5	0.7964	1.9106	62.5	0.8047	1.1643
68.5	0.9872	1.0249	90.5	1.3085	1.0807	60.5	0.7973	2.1311	63.5	0.8087	1.0273
69.5	1.0878	1.0602	91.75	1.3016	1.0807	61.5	0.7979	2.2046	64.5	0.8095	1.0273
70.5	1.2016	0.9542	93	1.3095	1.1504	62.5	0.8047	2.0576	65.5	0.8106	1.0273
71.5	1.2284	1.0956	94.25	1.3047	1.1853	63.5	0.8087	2.0576	66.5	0.8085	1.1985
72.5	1.2773	0.9895	95.5	1.2915	1.1156	64.5	0.8095	1.9841	67.5	0.9026	1.5409
73.5	1.2988	1.1309	96.5	1.2807	0.8018	65.5	0.8106	1.9841	68.5	0.9872	1.6094
74.5	1.3006	1.0249	97.5	1.2693	0.8018	66.5	0.8085	2.2046	69.5	1.0878	1.6094
75.5	1.2992	0.9895	98.5	1.2576	0.8018	67.5	0.9026	2.866	70.5	1.2016	1.6437
76.5	1.289	1.0249	99.5	1.2465	0.6624	68.5	0.9872	3.4539	71.5	1.2284	1.7121
77.5	1.2938	0.9895	100.5	1.3189	1.1156	69.5	1.0878	3.6008	72.5	1.2773	1.6779
78.5	1.3059	1.0602	101.5	1.4688	1.1853	70.5	1.2016	4.0417	73.5	1.2988	1.7121
79.5	1.3192	1.0956	102.5	1.6357	1.6036	71.5	1.2284	3.7478	74.5	1.3006	1.6437
80.5	1.323	1.0602	103.5	1.9377	1.8825	72.5	1.2773	3.6743	75.5	1.2992	1.5067
81.5	1.3234	1.0249	104.5	2.1039	1.6036	73.5	1.2988	3.6743	76.5	1.289	1.6437
82.5	1.3229	0.9895	105.5	2.1279	1.6734	74.5	1.3006	3.3804	77.5	1.2938	1.5409
83.5	1.3187	1.0602	106.5	2.1056	1.4642	75.5	1.2992	3.4539	78.5	1.3059	1.5067
84.5	1.3271	1.1309	107.5	1.9634	1.1504	76.5	1.289	3.3069	79.5	1.3192	1.5409
85.5	1.3318	1.0249	108.5	1.8591	1.3247	77.5	1.2938	3.5273	80.5	1.323	1.4724
86.5	1.3391	1.0602	109.5	1.8182	1.3596	78.5	1.3059	3.5273	81.5	1.3234	1.7121
87.5	1.3438	0.9189	110.5	1.8099	1.2899	79.5	1.3192	3.5273	82.5	1.3229	1.7121
88.5	1.3232	0.9189	111.5	1.7862	1.1853	80.5	1.323	3.3804	83.5	1.3187	1.5409
89.5	1.3153	1.0249	112.5	1.7822	0.9064	81.5	1.3234	3.2334	84.5	1.3271	1.4382
90.5	1.3085	0.8835	113.5	1.7701	0.9064	82.5	1.3229	3.2334	85.5	1.3318	1.3355
91.5	1.3043	1.0956	114.5	1.7556	1.011	83.5	1.3187	3.3069	86.5	1.3391	1.404
92.5	1.3155	1.0249	115.5	1.7648	1.3596	84.5	1.3271	3.3069	87.5	1.3438	1.4382
93.5	1.3138	0.9189	116.5	1.7707	1.7082	85.5	1.3318	3.3804	88.5	1.3232	1.6437
94.5	1.3052	1.1662	117.5	1.779	1.7431	86.5	1.3391	3.5273	89.5	1.3153	1.5409
95.5	1.2915	0.9542	118.5	1.7736	1.7779	87.5	1.3438	3.0864	90.5	1.3085	1.5752
96.5	1.2807	1.0602	119.5	1.7527	1.8128	88.5	1.3232	3.3069	91.5	1.3043	1.5409
97.5	1.2693	1.0602	120.5	1.752	1.7082	89.5	1.3153	3.3804	92.5	1.3155	1.4724
98.5	1.2576	1.0602	121.5	1.7647	1.7082	90.5	1.3085	3.0864	93.5	1.3138	1.5752
99.5	1.2465	1.2369	122.5	1.8003	1.6734	91.5	1.3043	3.4539	94.5	1.3052	1.4382
100.5	1.3189	1.2369	123.5	1.831	1.6036	92.5	1.3155	3.3069	95.5	1.2915	1.5409
101.5	1.4688	1.5903	124.5	1.8403	1.7431	93.5	1.3138	2.9394	96.5	1.2807	1.4724
102.5	1.6357	1.5903	125.5	1.851	1.6385	94.5	1.3052	3.3804	97.5	1.2693	1.4382
103.5	1.9377	1.6257	126.5	1.8604	1.6036	95.5	1.2915	3.0129	98.5	1.2576	1.4382
104.5	2.1039	1.661	127.5	1.8638	1.6036	96.5	1.2807	3.1599	99.5	1.2465	1.6779
105.5	2.1279	1.449	128.5	1.8548	1.7082	97.5	1.2693	3.2334	100.5	1.3189	1.9861
106.5	2.1056	1.4136	129.5	1.8393	1.7082	98.5	1.2576	3.0129	101.5	1.4688	2.3628
107.5	1.9634	1.0602	130.5	1.827	1.6734	99.5	1.2465	3.1599	102.5	1.6357	2.534
108.5	1.8591	1.1309	131.5	1.817	1.6734	100.5	1.3189	3.5273	103.5	1.9377	2.8764
109.5	1.8182	1.4843	132.5	1.8244	1.5339	101.5	1.4688	4.4092	104.5	2.1039	2.8764
110.5	1.8099	1.5196	133.5	1.8316	1.4642	102.5	1.6357	5.291	105.5	2.1279	2.7052
111.5	1.7862	2.0144	134.5	1.8302	1.4642	103.5	1.9377	6.0994	106.5	2.1056	2.7052
112.5	1.7822	1.9791	135.5	1.831	1.4293	104.5	2.1039	6.5403	107.5	1.9634	2.26
113.5	1.7701	1.767	136.5	1.8287	1.2899	105.5	2.1279	6.2463	108.5	1.8591	2.0888
114.5	1.7556	1.8024	137.5	1.8269	1.4293	106.5	2.1056	5.8054	109.5	1.8182	2.2258
115.5	1.7648	1.767	138.5	1.8249	1.4642	107.5	1.9634	5.6584	110.5	1.8099	2.1915
116.5	1.7707	1.8024	139.5	1.8273	1.3247	108.5	1.8591	5.3645	111.5	1.7862	2.0546
117.5	1.779	1.7317	140.5	1.8271	1.4293	109.5	1.8182	5.0705	112.5	1.7822	2.1915
118.5	1.7736	1.6257	141.5	1.8319	1.3596	110.5	1.8099	4.9971	113.5	1.7701	1.8834
119.5	1.7527	1.661	142.5	1.8353	1.3247	111.5	1.7862	4.9971	114.5	1.7556	2.0203
120.5	1.752	1.5903	143.5	1.834	1.4642	112.5	1.7822	4.9236	115.5	1.7648	2.0203
121.5	1.7647	1.6964	144.5	1.8361	1.3247	113.5	1.7701	5.2175	116.5	1.7707	2.1231
122.5	1.8003	1.8024	145.5	1.8384	1.3247	114.5	1.7556	5.144	117.5	1.779	2.26
123.5	1.831	1.7317	146.5	1.8404	1.2899	115.5	1.7648	4.9236	118.5	1.7736	2.1915
124.5	1.8403	1.767	147.5	1.8821	1.1504	116.5	1.7707	4.9971	119.5	1.7527	2.3628
125.5	1.851	1.7317	148.5	1.9477	1.1504	117.5	1.779	4.7766	120.5	1.752	2.26
126.5	1.8604	1.6964	149.5	2.0728	1.3247	118.5	1.7736	4.7766	121.5	1.7647	2.26
127.5	1.8638	1.5903	150.5	2.2137	1.4293	119.5	1.7527	4.7766	122.5	1.8003	2.26
128.5	1.8548	1.661	151.5	2.3711	1.7431	120.5	1.752	4.7031	123.5	1.831	2.2943
129.5	1.8393	1.6257	152.5	2.5208	1.9523	121.5	1.7647	4.9971	124.5	1.8403	2.3285
130.5	1.827	1.6257	153.5	2.5986	1.7082	122.5	1.8003	5.0705	125.5	1.851	2.3285
131.5	1.817	1.661	154.5	2.653	1.9871	123.5	1.831	5.144	126.5	1.8604	2.3285
132.5	1.8244	1.5903	155.5	2.6468	1.7431	124.5	1.8403	5.0705	127.5	1.8638	2.4312
133.5	1.8316	1.5903	156.5	2.623	1.7082	125.5	1.851	5.291	128.5	1.8548	2.3628
134.5	1.8302	1.6257	157.5	2.6053	2.022	126.5	1.8604	5.3645	129.5	1.8393	2.3285
135.5	1.831	1.5903	158.5	2.6	1.8477	127.5	1.8638	5.3645	130.5	1.827	2.3285
136.5	1.8287	1.5903	159.5	2.6058	1.9523	128.5	1.8548	5.585	131.5	1.817	2.26
137.5	1.8269	1.555	160.5	2.612	1.8477	129.5	1.8393	5.144	132.5	1.8244	2.1915
138.5	1.8249	1.5196	161.5	2.6154	1.6734	130.5	1.827	5.2175	133.5	1.8316	2.2258
139.5	1.8273	1.5903	162.5	2.6128	1.9523	131.5	1.817	5.291	134.5	1.8302	2.26
140.5	1.8271	1.6257	163.5	2.6095	1.8825	132.5	1.8244	4.9971	135.5	1.831	2.2258
141.5	1.8319	1.6257	164.5	2.6049	2.022	133.5	1.8316	5.291	136.5	1.8287	2.3285
142.5	1.8353	1.6964	165.5	2.6089	2.0568	134.5	1.8302	5.2175	137.5	1.8269	2.3285
143.5	1.834	1.6257	166.5	2.6204	1.7431	135.5	1.831	4.9971	138.5	1.8249	2.2943
144.5	1.8361	1.661	167.5	2.6207	1.8128	136.5	1.8287	5.291	139.5	1.8273	2.3285
145.5	1.8384	1.661	168.5	2.6253	1.8128	137.5	1.8269	5.2175	140.5	1.8271	2.26
146.5	1.8404	1.6964	169.5	2.6303	1.8825	138.5	1.8249	5.144	141.5	1.8319	2.2943
147.5	1.8821	2.3678	170.5	2.6351	2.022	139.5	1.8273	5.291	142.5	1.8353	2.26
148.5	1.9477	2.3325	171.5	2.6396	1.8477	140.5	1.8271	5.3645	143.5	1.834	2.26
149.5	2.0728	2.5445	172.5	2.6378	1.9174	141.5	1.8319	5.144	144.5	1.8361	2.2943
150.5	2.2137	2.6506	173.5	2.6411	1.8825	142.5	1.8353	5.2175	145.5	1.8384	2.3628
151.5	2.3711	2.2971	174.5	2.6384	1.7431	143.5	1.834	5.2175	146.5	1.8404	2.26
152.5	2.5208	2.4032	175.5	2.6392	1.9174	144.5	1.8361	4.9971	147.5	1.8821	2.397
153.5	2.5986	2.2265	176.5	2.6517	1.7082	145.5	1.8384	5.3645	148.5	1.9477	2.6709
154.5	2.653	2.1558	177.5	2.6515	1.8477	146.5	1.8404	5.585	149.5	2.0728	3.2531
155.5	2.6468	2.0851	178.5	2.6569	1.8128	147.5	1.8821	5.8789	150.5	2.2137	3.6982
156.5	2.623	2.1558	179.5	2.6663	1.8128	148.5	1.9477	6.3933	151.5	2.3711	3.801
157.5	2.6053	2.2265	180.5	2.6602	1.9174	149.5	2.0728	6.7607	152.5	2.5208	4.1776
158.5	2.6	2.2971	181.5	2.6465	1.8825	150.5	2.2137	7.4221	153.5	2.5986	3.8352
159.5	2.6058	2.1911	182.5	2.6236	1.7779	151.5	2.3711	8.01	154.5	2.653	3.664
160.5	2.612	2.2265	183.5	2.6054	1.6734	152.5	2.5208	8.2305	155.5	2.6468	3.8352
161.5	2.6154	2.2265	184.5	2.5956	1.8128	153.5	2.5986	8.157	156.5	2.623	3.5613
162.5	2.6128	2.1911	185.5	2.5922	1.6036	154.5	2.653	8.01	157.5	2.6053	3.39
163.5	2.6095	2.3325	186.5	2.5961	1.5688	155.5	2.6468	7.863	158.5	2.6	3.4243
164.5	2.6049	2.2618	187.5	2.5926	1.7431	156.5	2.623	8.01	159.5	2.6058	3.2873
165.5	2.6089	2.3325	188.5	2.5849	1.6036	157.5	2.6053	7.716	160.5	2.612	3.2188
166.5	2.6204	2.4032	189.5	2.5791	1.6734	158.5	2.6	7.7895	161.5	2.6154	3.1503
167.5	2.6207	2.2971	190.5	2.5708	1.8477	159.5	2.6058	7.6426	162.5	2.6128	3.1846
168.5	2.6253	2.3325	191.5	2.5652	1.7082	160.5	2.612	7.0547	163.5	2.6095	3.39
169.5	2.6303	2.2971	192.5	2.58	1.6036	161.5	2.6154	7.3486	164.5	2.6049	3.1161
170.5	2.6351	2.2265	193.5	2.599	1.5688	162.5	2.6128	6.9812	165.5	2.6089	3.3558
171.5	2.6396	2.2971	194.5	2.6202	1.5339	163.5	2.6095	6.9812	166.5	2.6204	3.4243
172.5	2.6378	2.3325	195.5	2.6509	1.6036	164.5	2.6049	7.2016	167.5	2.6207	3.2188
173.5	2.6411	2.3325	196.5	2.6286	1.8128	165.5	2.6089	6.9812	168.5	2.6253	3.527
174.5	2.6384	2.3325	197.5	2.6114	1.7082	166.5	2.6204	6.8342	169.5	2.6303	3.2188
175.5	2.6392	2.2971	198.5	2.5969	1.7082	167.5	2.6207	6.8342	170.5	2.6351	3.4928
176.5	2.6517	2.2971	199.5	2.5784	1.5688	168.5	2.6253	6.3933	171.5	2.6396	3.2531
177.5	2.6515	2.4032	200.5	2.5931	1.4642	169.5	2.6303	6.5403	172.5	2.6378	2.9791
178.5	2.6569	2.3678	201.5	2.593	1.5688	170.5	2.6351	6.5403	173.5	2.6411	3.2873
179.5	2.6663	2.4032	202.5	2.5916	1.5339	171.5	2.6396	6.5403	174.5	2.6384	3.1161
180.5	2.6602	2.2618	203.5	2.679	1.8477	172.5	2.6378	6.8342	175.5	2.6392	3.2531
181.5	2.6465	2.2265	204.5	2.7936	1.7082	173.5	2.6411	6.7607	176.5	2.6517	3.39
182.5	2.6236	2.2265	205.5	2.9497	1.7082	174.5	2.6384	6.8342	177.5	2.6515	3.1503
183.5	2.6054	2.2265	206.5	3.1306	1.8825	175.5	2.6392	6.6872	178.5	2.6569	3.1161
184.5	2.5956	2.2265	207.5	3.2308	1.7082	176.5	2.6517	6.5403	179.5	2.6663	3.2531
185.5	2.5922	2.2265	208.5	3.319	1.7431	177.5	2.6515	6.6872	180.5	2.6602	3.0476
186.5	2.5961	2.2265	209.5	3.3863	1.8825	178.5	2.6569	6.5403	181.5	2.6465	3.39
187.5	2.5926	2.1204	210.5	3.4366	1.7082	179.5	2.6663	6.5403	182.5	2.6236	3.0819
188.5	2.5849	2.2618	211.5	3.4821	1.7082	180.5	2.6602	6.3933	183.5	2.6054	3.0134
189.5	2.5791	2.1911	212.5	3.5177	1.8825	181.5	2.6465	6.3933	184.5	2.5956	3.1846
190.5	2.5708	2.2265	213.5	3.5468	1.7779	182.5	2.6236	6.5403	185.5	2.5922	2.9791
191.5	2.5652	2.1911	214.5	3.5665	1.8825	183.5	2.6054	6.4668	186.5	2.5961	2.9791
192.5	2.58	2.1558	215.5	3.5783	1.8825	184.5	2.5956	6.4668	187.5	2.5926	3.2873
193.5	2.599	2.1558	216.5	3.5862	1.8477	185.5	2.5922	6.5403	188.5	2.5849	3.39
194.5	2.6202	2.2265	217.5	3.5889	1.8825	186.5	2.5961	6.3933	189.5	2.5791	3.0134
195.5	2.6509	2.2971	218.5	3.5937	1.8825	187.5	2.5926	6.3198	190.5	2.5708	3.0819
196.5	2.6286	2.1911	219.5	3.5967	1.9871	188.5	2.5849	6.6872	191.5	2.5652	2.9449
197.5	2.6114	2.2265	220.5	3.5991	2.022	189.5	2.5791	6.5403	192.5	2.58	2.6025
198.5	2.5969	2.0851	221.5	3.6009	2.0568	190.5	2.5708	6.4668	193.5	2.599	2.9449
199.5	2.5784	2.0851	222.5	3.5933	2.0917	191.5	2.5652	6.6138	194.5	2.6202	2.9449
200.5	2.5931	2.1204	223.5	3.5797	2.022	192.5	2.58	6.0994	195.5	2.6509	2.3628
201.5	2.593	2.1204	224.5	3.5633	2.0917	193.5	2.599	6.0994	196.5	2.6286	2.6709
202.5	2.5916	2.2618	225.5	3.5448	2.1266	194.5	2.6202	6.5403	197.5	2.6114	2.6025
203.5	2.679	2.0144	226.5	3.5266	2.0568	195.5	2.6509	6.2463	198.5	2.5969	2.7394
204.5	2.7936	2.0498	227.5	3.514	2.2311	196.5	2.6286	6.5403	199.5	2.5784	2.9791
205.5	2.9497	2.1204	228.5	3.5031	2.0917	197.5	2.6114	6.3933	200.5	2.5931	2.8079
206.5	3.1306	2.1558	229.5	3.4956	2.1266	198.5	2.5969	6.0994	201.5	2.593	2.8764
207.5	3.2308	2.4385	230.5	3.4963	2.1614	199.5	2.5784	6.0994	202.5	2.5916	3.1161
208.5	3.319	2.4032	231.5	3.4973	2.0568	200.5	2.5931	6.1728	203.5	2.679	2.7394
209.5	3.3863	2.4032	232.5	3.5002	2.022	201.5	2.593	6.2463	204.5	2.7936	2.9449
210.5	3.4366	2.1911	233.5	3.5083	2.0568	202.5	2.5916	7.2016	205.5	2.9497	2.9791
211.5	3.4821	2.2971	234.5	3.5142	2.022	203.5	2.679	6.4668	206.5	3.1306	2.6367
212.5	3.5177	2.2971	235.5	3.5265	2.0917	204.5	2.7936	6.6872	207.5	3.2308	3.3216
213.5	3.5468	2.3325	236.5	3.5384	2.0568	205.5	2.9497	6.7607	208.5	3.319	3.39
214.5	3.5665	2.4385	237.5	3.5491	2.022	206.5	3.1306	6.5403	209.5	3.3863	3.2188
215.5	3.5783	2.3325	238.5	3.5616	2.0917	207.5	3.2308	7.7895	210.5	3.4366	3.4585
216.5	3.5862	2.4385	239.5	3.5659	1.8825	208.5	3.319	7.7895	211.5	3.4821	3.3216
217.5	3.5889	2.4385	240.5	3.5756	2.022	209.5	3.3863	7.7895	212.5	3.5177	3.3558
218.5	3.5937	2.4385	241.5	3.5813	1.9523	210.5	3.4366	7.716	213.5	3.5468	3.527
219.5	3.5967	2.5799	242.5	3.5843	1.8825	211.5	3.4821	7.3486	214.5	3.5665	3.3216
220.5	3.5991	2.5092	243.5	3.5923	1.9871	212.5	3.5177	7.4956	215.5	3.5783	3.39
221.5	3.6009	2.5799	244.5	3.5917	2.0917	213.5	3.5468	7.716	216.5	3.5862	3.2873
222.5	3.5933	2.6152	245.5	3.5914	1.9871	214.5	3.5665	7.2751	217.5	3.5889	3.2188
223.5	3.5797	2.5799	246.5	3.5949	2.0568	215.5	3.5783	7.5691	218.5	3.5937	3.39
224.5	3.5633	2.7212	247.5	3.5959	2.0568	216.5	3.5862	7.2016	219.5	3.5967	3.3216
225.5	3.5448	2.7212	248.5	3.5983	1.9523	217.5	3.5889	7.2016	220.5	3.5991	3.3558
226.5	3.5266	2.7919	249.5	3.6	2.0568	218.5	3.5937	6.9812	221.5	3.6009	3.4928
227.5	3.514	2.8626	250.5	3.5988	2.0568	219.5	3.5967	6.9812	222.5	3.5933	3.39
228.5	3.5031	2.8626	251.5	3.5969	2.0917	220.5	3.5991	7.1282	223.5	3.5797	3.4585
229.5	3.4956	2.8626	252.5	3.5936	2.1266	221.5	3.6009	7.2751	224.5	3.5633	3.4928
230.5	3.4963	2.9333	253.5	3.5899	2.0568	222.5	3.5933	7.2016	225.5	3.5448	3.6297
231.5	3.4973	2.8979	254.5	3.5884	2.022	223.5	3.5797	6.9812	226.5	3.5266	3.801
232.5	3.5002	2.8273	255.5	3.5847	2.0917	224.5	3.5633	7.0547	227.5	3.514	3.801
233.5	3.5083	2.8273	256.5	3.5853	1.9871	225.5	3.5448	6.6872	228.5	3.5031	3.9037
234.5	3.5142	2.7212	257.5	3.5871	2.0917	226.5	3.5266	6.9077	229.5	3.4956	3.801
235.5	3.5265	2.7566	258.5	3.5851	2.1266	227.5	3.514	7.1282	230.5	3.4963	3.7325
236.5	3.5384	2.7566	259.5	3.5862	2.0917	228.5	3.5031	7.0547	231.5	3.4973	3.8694
237.5	3.5491	2.6859	260.75	3.5865	2.266	229.5	3.4956	6.9812	232.5	3.5002	3.801
238.5	3.5616	2.7919	262	3.5837	2.1963	230.5	3.4963	7.1282	233.5	3.5083	3.801
239.5	3.5659	2.6859	263.25	3.5864	2.1614	231.5	3.4973	7.2016	234.5	3.5142	3.7667
240.5	3.5756	2.6859	264.5	3.5888	2.1266	232.5	3.5002	7.1282	235.5	3.5265	3.6297
241.5	3.5813	2.7212	265.5	3.5902	2.0917	233.5	3.5083	7.2751	236.5	3.5384	3.801
242.5	3.5843	2.6506	266.5	3.5901	2.1266	234.5	3.5142	7.3486	237.5	3.5491	3.6982
243.5	3.5923	2.6859	267.5	3.5855	2.0568	235.5	3.5265	7.2016	238.5	3.5616	3.7325
244.5	3.5917	2.6859	268.5	3.5836	2.1614	236.5	3.5384	7.2751	239.5	3.5659	3.8352
245.5	3.5914	2.7212	269.5	3.5784	2.0917	237.5	3.5491	7.5691	240.5	3.5756	3.5955
246.5	3.5949	2.7212	270.5	3.578	2.0568	238.5	3.5616	7.2751	241.5	3.5813	3.801
247.5	3.5959	2.6506	271.5	3.5806	2.1963	239.5	3.5659	7.4221	242.5	3.5843	3.7325
248.5	3.5983	2.7212	272.5	3.5777	2.1963	240.5	3.5756	7.4956	243.5	3.5923	3.664
249.5	3.6	2.7566	273.5	3.5804	2.1266	241.5	3.5813	7.3486	244.5	3.5917	3.6297
250.5	3.5988	2.7566	274.5	3.58	2.2311	242.5	3.5843	7.2751	245.5	3.5914	3.5955
251.5	3.5969	2.9333	275.5	3.5591	2.1614	243.5	3.5923	7.1282	246.5	3.5949	3.5955
252.5	3.5936	2.8626	276.5	3.4492	2.022	244.5	3.5917	7.3486	247.5	3.5959	3.664
253.5	3.5899	2.8626	277.5	3.2639	1.8128	245.5	3.5914	7.0547	248.5	3.5983	3.7325
254.5	3.5884	2.8273	278.5	3.0552	1.7082	246.5	3.5949	7.4221	249.5	3.6	3.7325
255.5	3.5847	2.7919	279.5	2.8194	1.3247	247.5	3.5959	7.2016	250.5	3.5988	3.8694
256.5	3.5853	2.8273	280.5	2.6893	1.3596	248.5	3.5983	6.9812	251.5	3.5969	3.8352
257.5	3.5871	2.7919	281.5	2.6242	1.3596	249.5	3.6	7.1282	252.5	3.5936	3.664
258.5	3.5851	2.8626	282.5	2.5783	1.255	250.5	3.5988	6.7607	253.5	3.5899	3.801
259.5	3.5862	2.8273	283.5	2.5569	1.5339	251.5	3.5969	7.2016	254.5	3.5884	3.7667
260.75	3.5865	2.5092	284.5	2.5082	1.4991	252.5	3.5936	6.9077	255.5	3.5847	3.8694
262	3.5837	2.0851	285.5	2.4605	1.5688	253.5	3.5899	7.0547	256.5	3.5853	4.0064
263.25	3.5864	2.1204	286.5	2.4106	1.4642	254.5	3.5884	7.2016	257.5	3.5871	3.801
264.5	3.5888	2.1204	287.5	2.3721	1.4293	255.5	3.5847	7.0547	258.5	3.5851	4.0064
265.5	3.5902	2.5092	288.5	2.3465	1.2899	256.5	3.5853	7.2751	259.5	3.5862	3.801
266.5	3.5901	2.9333	289.5	2.3252	1.3596	257.5	3.5871	7.1282	260.75	3.5865	4.0407
267.5	3.5855	2.9333	290.5	2.3073	1.4293	258.5	3.5851	6.9812	262	3.5837	4.0064
268.5	3.5836	2.9333	291.5	2.2948	1.4293	259.5	3.5862	6.9077	263.25	3.5864	3.801
269.5	3.5784	2.8979	292.5	2.2777	1.4293	260.75	3.5865	6.7607	264.5	3.5888	4.0064
270.5	3.578	2.8979	293.5	2.2667	1.3945	262	3.5837	6.6872	265.5	3.5902	3.7667
271.5	3.5806	2.8979	294.5	2.2659	1.2899	263.25	3.5864	6.8342	266.5	3.5901	4.0407
272.5	3.5777	2.9333	295.5	2.2781	1.3945	264.5	3.5888	7.0547	267.5	3.5855	3.9037
273.5	3.5804	3.004	296.5	2.2958	1.4293	265.5	3.5902	6.9077	268.5	3.5836	4.0749
274.5	3.58	3.0393	297.5	2.3065	1.4991	266.5	3.5901	7.0547	269.5	3.5784	4.0064
275.5	3.5591	3.004	298.5	2.315	1.6036	267.5	3.5855	6.9077	270.5	3.578	3.7325
276.5	3.4492	2.7919	299.5	2.314	1.4642	268.5	3.5836	6.9077	271.5	3.5806	3.9722
277.5	3.2639	2.5445	300.5	2.308	1.4293	269.5	3.5784	7.0547	272.5	3.5777	3.6297
278.5	3.0552	2.2971	301.5	2.3045	1.3945	270.5	3.578	6.9077	273.5	3.5804	3.9722
279.5	2.8194	1.9437	302.5	2.2954	1.4642	271.5	3.5806	6.9077	274.5	3.58	4.0749
280.5	2.6893	2.2618	303.5	2.2835	1.5339	272.5	3.5777	6.7607	275.5	3.5591	3.801
281.5	2.6242	2.1911	304.5	2.2755	1.6385	273.5	3.5804	6.7607	276.5	3.4492	3.8352
282.5	2.5783	2.2618	305.5	2.267	1.4642	274.5	3.58	7.0547	277.5	3.2639	3.2873
283.5	2.5569	2.4738	306.5	2.2745	1.3945	275.5	3.5591	7.0547	278.5	3.0552	3.2873
284.5	2.5082	2.1558	307.5	2.2746	1.3596	276.5	3.4492	6.5403	279.5	2.8194	3.0819
285.5	2.4605	2.2618	308.5	2.2797	1.2899	277.5	3.2639	6.3198	280.5	2.6893	3.0134
286.5	2.4106	2.2265	309.5	2.2811	1.6036	278.5	3.0552	5.7319	281.5	2.6242	2.9449
287.5	2.3721	2.2265	310.5	2.2638	1.7082	279.5	2.8194	5.0705	282.5	2.5783	2.6709
288.5	2.3465	2.2265	311.5	2.2549	1.6036	280.5	2.6893	4.9971	283.5	2.5569	2.8079
289.5	2.3252	2.2971	312.5	2.236	1.7431	281.5	2.6242	4.6296	284.5	2.5082	2.6709
290.5	2.3073	2.2618	313.5	2.2464	1.4293	282.5	2.5783	4.4092	285.5	2.4605	2.8079
291.5	2.2948	2.2971	314.5	2.2252	1.5688	283.5	2.5569	4.6296	286.5	2.4106	2.7737
292.5	2.2777	2.3678	315.5	2.1991	1.5688	284.5	2.5082	4.4092	287.5	2.3721	2.7394
293.5	2.2667	2.3325	316.5	2.1416	1.3247	285.5	2.4605	4.4092	288.5	2.3465	2.7737
294.5	2.2659	2.5092	317.5	1.9699	1.2899	286.5	2.4106	4.3357	289.5	2.3252	2.8079
295.5	2.2781	2.4738	318.5	1.8598	0.9761	287.5	2.3721	4.2622	290.5	2.3073	2.8079
296.5	2.2958	2.4738	319.5	1.7265	1.1504	288.5	2.3465	4.3357	291.5	2.2948	2.7394
297.5	2.3065	2.5092	320.75	1.6285	1.0459	289.5	2.3252	4.4827	292.5	2.2777	2.6709
298.5	2.315	2.3678	322	1.6182	1.1156	290.5	2.3073	4.4092	293.5	2.2667	2.6367
299.5	2.314	2.4032	323.25	1.5839	1.2202	291.5	2.2948	4.4092	294.5	2.2659	2.8079
300.5	2.308	2.3325	324.5	1.5781	1.0807	292.5	2.2777	4.4092	295.5	2.2781	2.9449
301.5	2.3045	2.2618	325.5	1.5779	0.9413	293.5	2.2667	4.4827	296.5	2.2958	2.9791
302.5	2.2954	2.3325	326.5	1.5808	0.9761	294.5	2.2659	4.6296	297.5	2.3065	3.1161
303.5	2.2835	2.2265	327.5	1.576	0.767	295.5	2.2781	4.6296	298.5	2.315	2.9791
304.5	2.2755	2.2971	328.5	1.5787	0.6624	296.5	2.2958	4.8501	299.5	2.314	3.1846
305.5	2.267	2.2618	329.5	1.5712	0.8367	297.5	2.3065	4.9971	300.5	2.308	3.1161
306.5	2.2745	2.2265	330.5	1.5635	0.9064	298.5	2.315	4.7766	301.5	2.3045	3.1161
307.5	2.2746	2.2618	331.75	1.5698	1.1156	299.5	2.314	5.144	302.5	2.2954	3.1846
308.5	2.2797	2.2265	333	1.5631	1.1504	300.5	2.308	5.0705	303.5	2.2835	3.1503
309.5	2.2811	2.2618	334.25	1.5613	1.011	301.5	2.3045	4.9971	304.5	2.2755	3.2531
310.5	2.2638	2.2265	335.5	1.5588	1.1853	302.5	2.2954	5.3645	305.5	2.267	3.0476
311.5	2.2549	2.2971	336.5	1.5548	0.8367	303.5	2.2835	5.144	306.5	2.2745	3.0819
312.5	2.236	2.2618	337.5	1.5589	0.8018	304.5	2.2755	4.9971	307.5	2.2746	2.8079
313.5	2.2464	2.4385	338.5	1.5684	0.9064	305.5	2.267	5.2175	308.5	2.2797	2.7394
314.5	2.2252	2.2618	339.5	1.5734	0.5229	306.5	2.2745	5.2175	309.5	2.2811	2.9449
315.5	2.1991	2.3325	340.5	1.5711	0.7321	307.5	2.2746	5.2175	310.5	2.2638	3.0819
316.5	2.1416	2.0498	341.5	1.5588	0.9413	308.5	2.2797	5.585	311.5	2.2549	3.1503
317.5	1.9699	1.661	342.5	1.5665	1.0459	309.5	2.2811	5.2175	312.5	2.236	3.0134
318.5	1.8598	1.6964	343.75	1.5776	1.2202	310.5	2.2638	4.9971	313.5	2.2464	3.1161
319.5	1.7265	1.4136	345	1.5938	1.011	311.5	2.2549	5.291	314.5	2.2252	3.0476
320.5	1.6329	1.449	346.25	1.6174	0.8715	312.5	2.236	5.291	315.5	2.1991	2.8764
321.5	1.6247	1.449	347.5	1.6258	0.8715	313.5	2.2464	5.3645	316.5	2.1416	3.1161
322.5	1.59	1.5196	348.5	1.6335	0.767	314.5	2.2252	5.438	317.5	1.9699	2.534
323.5	1.5858	1.4843	349.5	1.641	1.1156	315.5	2.1991	5.291	318.5	1.8598	2.2943
324.5	1.5781	1.4843	350.5	1.6507	1.3247	316.5	2.1416	5.0705	319.5	1.7265	2.1231
325.5	1.5779	1.4136	351.75	1.5936	1.4642	317.5	1.9699	4.7766	320.5	1.6329	1.8149
326.5	1.5808	1.4136	353.25	1.4042	1.4642	318.5	1.8598	4.4827	321.5	1.6247	2.0546
327.5	1.576	1.3783	354.75	1.2793	1.2202	319.5	1.7265	3.8948	322.5	1.59	1.8834
328.5	1.5787	1.5903	356.25	1.1435	0.8715	320.5	1.6329	3.5273	323.5	1.5858	1.9176
329.5	1.5712	1.8024	357.5	1.0704	0.6624	321.5	1.6247	3.5273	324.5	1.5781	2.0203
330.5	1.5635	1.6257	358.75	1.1407	0.5926	322.5	1.59	3.2334	325.5	1.5779	1.9518
331.5	1.5689	1.6964	360	1.156	0.4881	323.5	1.5858	3.5273	326.5	1.5808	1.9176
332.5	1.5694	1.5903	361.25	1.1908	0.4532	324.5	1.5781	3.4539	327.5	1.576	2.0546
333.5	1.5696	1.4136	362.5	1.2235	0.3835	325.5	1.5779	3.2334	328.5	1.5787	2.0546
334.5	1.5669	1.5196	363.5	1.2409	0.3835	326.5	1.5808	3.5273	329.5	1.5712	1.9518
335.5	1.5588	1.661	364.75	1.2467	0.5926	327.5	1.576	3.3069	330.5	1.5635	1.9518
336.5	1.5548	1.5903	366.25	1.248	0.6972	328.5	1.5787	3.3069	331.5	1.5689	2.1573
337.5	1.5589	1.6257	367.75	1.2545	0.6275	329.5	1.5712	3.5273	332.5	1.5694	1.9518
338.5	1.5684	1.7317	369.25	1.2607	0.767	330.5	1.5635	3.3069	333.5	1.5696	2.0546
339.5	1.5734	1.555	370.5	1.2585	0.5926	331.5	1.5689	3.3804	334.5	1.5669	2.1915
340.5	1.5711	1.7317	371.75	1.2378	0.5578	332.5	1.5694	3.3804	335.5	1.5588	1.9861
341.5	1.5588	1.767	373	1.2093	0.5926	333.5	1.5696	3.4539	336.5	1.5548	2.1915
342.5	1.5665	1.7317	374.25	1.1832	0.4183	334.5	1.5669	3.7478	337.5	1.5589	2.1573
343.5	1.5836	1.7317	375.5	1.1647	0.5578	335.5	1.5588	3.6008	338.5	1.5684	2.1915
344.5	1.5968	1.6964	376.5	1.1599	0.4881	336.5	1.5548	3.8213	339.5	1.5734	2.1231
345.5	1.6222	1.6964	377.5	1.156	0.5229	337.5	1.5589	3.4539	340.5	1.5711	2.1573
346.5	1.6225	1.6964	378.5	1.1558	0.4532	338.5	1.5684	3.4539	341.5	1.5588	2.1573
347.5	1.6258	1.767	379.5	1.1529	0.4881	339.5	1.5734	3.6008	342.5	1.5665	2.2258
348.5	1.6335	1.5903	380.75	1.1494	0.4881	340.5	1.5711	3.5273	343.5	1.5836	2.2943
349.5	1.641	1.661	382	1.117	0.6972	341.5	1.5588	3.7478	344.5	1.5968	2.3628
350.5	1.6507	1.555	383.5	0.9904	0.8715	342.5	1.5665	3.7478	345.5	1.6222	2.397
351.5	1.6554	1.5196	385.25	0.8694	0.8715	343.5	1.5836	3.7478	346.5	1.6225	2.2943
352.5	1.6	1.8377	387	0.7492	0.9413	344.5	1.5968	3.8948	347.5	1.6258	2.3285
353.5	1.4276	1.5196	388.75	0.6607	0.6624	345.5	1.6222	3.9683	348.5	1.6335	2.2258
354.5	1.2351	1.555	390.5	0.6672	0.5578	346.5	1.6225	4.0417	349.5	1.641	2.1573
355.5	1.1065	1.5196	392	0.6646	0.3486	347.5	1.6258	3.8948	350.5	1.6507	2.1915
356.5	1.0295	1.2016	393.25	0.656	0.3138	348.5	1.6335	3.8213	351.5	1.6554	2.26
357.5	1.0704	1.3429	394.5	0.6446	0.3138	349.5	1.641	3.9683	352.5	1.6	2.1915
358.5	1.1345	1.2369	395.5	0.6332	0.244	350.5	1.6507	3.8213	353.75	1.4078	1.8834
359.5	1.1376	1.0956	396.5	0.6345	0.2789	351.5	1.6554	3.9683	355	1.2825	1.8834
360.5	1.1633	1.1309	397.5	0.6391	0.3138	352.5	1.6	3.8213	356.25	1.1435	1.7121
361.5	1.1941	1.1309	398.5	0.644	0.3138	353.5	1.4276	2.9394	357.5	1.0704	1.4724
362.5	1.2235	0.9895	399.75	0.6527	0.4183	354.5	1.2351	2.4985	358.5	1.1345	1.7464
363.5	1.2409	0.9895	401	0.6585	0.4532	355.5	1.1065	2.3516	359.5	1.1376	1.4382
364.5	1.2428	0.9189	402.25	0.6671	0.4183	356.5	1.0295	2.1311	360.5	1.1633	1.3012
365.5	1.2395	0.9895	403.75	0.6791	0.4183	357.5	1.0704	2.572	361.5	1.1941	1.5067
366.5	1.235	0.9895	405	0.6869	0.4183	358.5	1.1345	2.9394	362.5	1.2235	1.404
367.5	1.2402	1.0249	406.25	0.6916	0.4183	359.5	1.1376	2.572	363.5	1.2409	1.5752
368.5	1.2557	1.0956	407.5	0.6962	0.4183	360.5	1.1633	2.6455	364.5	1.2428	1.5067
369.5	1.2613	0.9542				361.5	1.1941	2.572	365.5	1.2395	1.3355
370.5	1.2585	1.0249				362.5	1.2235	2.425	366.5	1.235	1.5409
371.5	1.2442	1.0602				363.5	1.2409	2.425	367.5	1.2402	1.4724
372.5	1.2165	1.0602				364.5	1.2428	2.3516	368.5	1.2557	1.4724
373.5	1.1941	1.0956				365.5	1.2395	2.425	369.5	1.2613	1.6779
374.5	1.1757	1.0956				366.5	1.235	2.425	370.5	1.2585	1.3697
375.5	1.1647	1.0602				367.5	1.2402	2.6455	371.5	1.2442	1.4724
376.5	1.1599	1.0249				368.5	1.2557	2.6455	372.5	1.2165	1.5067
377.5	1.156	0.9895				369.5	1.2613	2.7925	373.5	1.1941	1.1643
378.5	1.1558	1.0602				370.5	1.2585	2.866	374.5	1.1757	1.5067
379.5	1.1529	1.0956				371.5	1.2442	2.6455	375.5	1.1647	1.5067
380.5	1.153	0.9895				372.5	1.2165	2.6455	376.5	1.1599	1.4382
381.5	1.1493	1.2016				373.5	1.1941	2.425	377.5	1.156	1.6779
382.5	1.1169	1.0602				374.5	1.1757	2.3516	378.5	1.1558	1.4382
383.5	1.0084	0.9189				375.5	1.1647	2.572	379.5	1.1529	1.3355
384.5	0.8818	0.9189				376.5	1.1599	2.6455	380.5	1.153	1.3355
385.5	0.755	0.6361				377.5	1.156	2.572	381.5	1.1493	1.5409
386.5	0.6634	0.6715				378.5	1.1558	2.6455	382.5	1.1169	1.8149
387.5	0.654	0.7068				379.5	1.1529	2.6455	383.75	0.9931	1.5752
388.5	0.657	0.7775				380.5	1.153	2.4985	385	0.8627	1.6437
389.5	0.6666	0.9189				381.5	1.1493	2.7925	386.25	0.7425	1.13
390.5	0.6698	0.8835				382.5	1.1169	3.0129	387.5	0.654	0.8218
391.5	0.6704	0.9542				383.75	0.9931	2.6455	388.5	0.657	0.8218
392.5	0.6676	0.9542				385	0.8627	2.4985	389.5	0.6666	0.6849
393.5	0.6562	0.8835				386.25	0.7425	1.9841	390.5	0.6698	0.6506
394.5	0.6446	0.8835				387.5	0.654	1.3962	391.5	0.6704	0.6849
395.5	0.6332	0.9189				388.5	0.657	1.6902	392.5	0.6676	0.6506
396.5	0.6345	1.0249				389.5	0.6666	1.5432	393.5	0.6562	0.8218
397.5	0.6391	0.9189				390.5	0.6698	1.6902	394.5	0.6446	0.8218
398.5	0.644	0.9895				391.5	0.6704	1.6902	395.5	0.6332	0.7191
399.5	0.6521	0.9189				392.5	0.6676	1.4697	396.5	0.6345	0.8561
400.5	0.6543	0.8128				393.5	0.6562	1.5432	397.5	0.6391	1.0615
401.5	0.6627	0.9542				394.5	0.6446	1.6167	398.5	0.644	1.0273
402.5	0.6709	0.8835				395.5	0.6332	1.6167	399.5	0.6521	1.0958
403.5	0.6817	0.8482				396.5	0.6345	1.6902	400.5	0.6543	1.0958
404.5	0.6892	0.9895				397.5	0.6391	1.6902	401.5	0.6627	0.7191
405.5	0.6935	0.9542				398.5	0.644	1.6902	402.5	0.6709	0.993
406.5	0.6979	0.9189				399.5	0.6521	1.6902	403.5	0.6817	0.993
407.5	0.6962	0.9895				400.5	0.6543	1.6902	404.5	0.6892	0.993
408.5	0.7005	0.8128				401.5	0.6627	1.9841	405.5	0.6935	1.1643
408	0.6971	0.5655				402.5	0.6709	1.6902	406.5	0.6979	0.9588
409	0.6979	0.9895				403.5	0.6817	1.6902	407.5	0.6962	0.993
410	0.7115	0.8482				404.5	0.6892	1.6902	408.5	0.7005	0.993
412	0.6617	0.0533				405.5	0.6935	1.4697	409	0.7022	0.8675
412.5	0.6642	0.05				406.5	0.6979	1.5432
403	0.6784	0.9895				407.5	0.6962	1.8372
404	0.6795	0.7068				408.5	0.7005	1.8372
405	0.7048	0.7068				409	0.7022	1.8617
406	0.6943	1.555
407	0.6955	0.8482
408	0.6971	0.5655
409	0.6979	0.9895
410	0.7115	0.8482
411	0.7125
412	0.701
413	0.7151
414	0.704
415	0.7307

## Sheet: Fifure 5
VPD Setaria up	E Setaria up	VPD Brachiaria up	E Brachiaria up	VPD Lotus up	E Lotus up	VPD Trifolium up	E Trifolium up		VPD Setaria down	E Setaria down	VPD Brachiaria down up	E Brachiaria down	VPD Lotus down	E Lotus down	VPD Trifolium down	E Trifolium down
0.7869	0.6361	0.6806	0.3596	0.7158	1.2403	0.6988	0.9551		3.6789	1.9865	3.6842	2.1725	3.5076	7.1135	3.6811	3.9266
1.3029	1.0602	1.0935	0.6892	1.0848	1.9246	1.1091	1.5786		2.8563	1.4654	2.8527	1.4233	2.2972	4.9971	1.2656	1.3398
1.8288	1.5833	1.9327	1.2585	0.7827	1.9988	1.934	2.3082		2.0134	0.9335	2.0068	0.6892	1.5991	3.8213	2.2725	3.0956
2.6272	2.3466	2.8588	1.8878	1.3286	3.4098	2.8181	3.2368		1.2288	0.5102	1.2327	0.283	1.2233	2.5279	1.5784	1.9861
3.5096	2.8273	3.6842	2.1725	1.7702	4.9383	3.6811	3.9266		2.2779	2.2477	2.2972	1.5618	0.6542	1.6461	1.2048	1.4382
0.9128	0.666	0.7902	0.3905	2.6425	6.555	0.8338	0.9725		1.5639	1.5974	1.5991	0.9296			0.6513	0.9725
1.3207	0.9775	1.3204	0.8506	3.5076	7.1135	1.2595	1.6437		1.2048	1.0602	1.1947	0.4741
1.8375	1.536	1.8258	1.4363			1.8283	2.2737		0.6484	0.933	0.6514	0.3068
3.1179	2.288	2.6039	1.6315			2.6283	3.1229		1.3262	1.0527	1.299	0.6651
3.8672	2.6639	3.5916	2.0499			3.5862	3.616		0.7893	0.6123	0.8046	0.4261
0.7303	0.5536	0.8572	0.4365						1.6811	2.2579	1.6805	1.2755
1.1118	0.8141	1.2659	0.821						3.5096	2.8273	3.9219	2.2655
1.9435	1.2158	1.7773	1.299						3.8672	2.6639
2.7486	1.6934	3.107	1.8602
3.6789	1.9865	3.9219	2.2655

## Sheet: Figure 6
VPD Digitaria	E Digitaria	VPD Leymus	E Leymus	VPD Phragmites	E Phragmites	VPD Chloris	E Phragmites	VPD Setaria	E Setaria	VPD Kalimeris	E Kalimeris
0.4455	0.5612	0.4439	1.3419	0.4439	1.8662	0.4587	0.4171	0.4483	0.7528	0.4433	3.0193
0.767	0.8242	0.7756	4.0258	0.7756	2.4404	0.7672	1.2513	0.7678	1.1292	0.7805	6.0386
1.1571	1.6188	1.1351	5.0993	1.1351	3.0146	1.1221	2.5025	1.1143	1.5056	1.1485	6.7096
1.6295	1.8939	1.5131	5.0993	1.5131	3.4453	1.636	3.3367	1.6665	3.0111	1.5213	8.387
1.8512	2.6655	1.9717	5.9045	1.9717	3.9477	1.7994	3.7538	1.813	3.0111	1.9743	10.0644
0.45	0.5682	2.1628	5.9045	2.1628	4.0195	0.4401	0.586	0.4488	0.9176	2.1813	9.7289
0.7552	0.9509	0.4733	1.5305	0.4733	1.4029	0.7474	2.7348	0.7329	1.1678	0.4821	2.7435
1.119	1.5497	0.85	3.5711	0.85	2.0167	1.1164	3.9069	1.1177	1.5015	0.8523	4.6296
1.5278	1.8147	1.2276	5.3566	1.2276	3.3319	1.5218	4.6882	1.5243	1.6683	1.2276	6.8587
1.7026	2.1018	1.7578	5.3566	1.7578	3.1566	1.6976	5.0789	1.6971	2.0854	1.7425	7.5446
0.4781	0.4781	1.8968	5.3566	1.8968	3.6827	0.4832	0.4171	0.4816	1.4128	1.9034	9.2593
0.8203	0.94	0.5146	0.7847	0.5146	1.633	0.8233	1.4598	0.8256	1.3041	0.513	2.6455
1.1876	1.6039	0.8677	3.1387	0.8677	2.6128	1.1854	2.9196	1.1906	1.7388	0.8679	4.7031
1.6122	2.1991	1.2439	5.2312	1.2439	3.2661	1.593	3.3367	1.6013	2.1735	1.2417	5.8789
2.0026	2.4567	1.6191	5.4928	1.6191	3.4294	1.9098	4.1708	1.9223	2.6082	1.6459	7.6426
0.4843	0.4469	1.8841	5.2312	1.8841	3.756	0.4878	0.381	0.4901	1.1574	1.8841	7.6426
0.8358	0.9835	2.137	5.7543	2.137	4.4092	0.8392	1.9052	0.8384	1.929	2.1247	8.5244
1.2391	1.7765	0.5346	1.6859	0.5346	1.286	1.2308	3.8104	1.2367	2.3148	0.5338	3.858
1.697	2.1404	0.9298	3.6311	0.9298	3.4294	1.6977	4.1914	1.7185	2.7006	0.9292	6.6639
2.2159	2.6612	1.3743	5.1873	1.3743	5.144	2.199	5.7156	2.1993	3.858	1.3372	9.119
0.5343	0.887	1.8987	5.8357	1.8987	6.2157	0.5099	0.4061	0.5436	1.577	1.8803	11.5741
0.9305	1.3044	0.4121	1.3228	0.4121	0.6567	0.9289	2.4366	0.93	2.0276	0.7361	2.5543
1.347	2.0152	0.7319	2.2046	0.7319	2.4078	1.3461	4.0611	1.3387	2.4781	1.0836	4.3636
1.8592	2.6969	1.0706	5.291	1.0706	3.2834	1.7973	4.4672	1.8744	3.154	1.432	5.5343
2.318	3.16	1.432	5.7319	1.432	3.7212	2.3034	6.0916	2.2851	3.6046	1.7899	7.0243
		1.7807	7.0547	1.7807	4.3779					2.1317	7.2371
		2.1317	6.3933	2.1317	5.0346

## Sheet: Figure 7
VPD Digitaria	gs Digitaria	VPD Leymus	gs Leymus	VPD Phragmites	gs Phragmites	VPD Chloris	gs Chloris	VPD Setaria	gs Setaria	VPD Kalimeris	gs Kalimeris
0.4455	125.972	0.4439	302.291	0.4439	420.395	0.4587	90.9262	0.4483	167.904	0.4433	681.141
0.767	107.461	0.7756	519.047	0.7756	314.647	0.7672	163.099	0.7678	147.067	0.7805	773.727
1.1571	139.897	1.1351	449.229	1.1458	263.108	1.1221	223.025	1.1143	135.118	1.1485	584.215
1.6295	116.229	1.5131	337.012	1.5204	226.612	1.636	203.957	1.6665	180.69	1.5213	551.299
1.8512	143.993	1.9717	299.467	1.9743	199.954	1.7994	208.609	1.813	166.085	1.9743	509.764
0.45	126.28	2.1628	273.004	2.1628	185.85	0.4401	133.169	0.4488	204.451	2.1813	446.012
0.7552	125.912	0.4733	323.359	0.4831	290.421	0.7474	365.888	0.7329	159.343	0.4821	569.118
1.119	138.485	0.85	420.123	0.8497	237.343	1.1164	349.962	1.1177	134.335	0.8523	543.191
1.5278	118.781	1.2276	436.355	1.2278	271.364	1.5218	308.079	1.5243	109.449	1.2276	558.719
1.7026	123.448	1.7578	304.741	1.7578	179.579	1.6976	299.18	1.6971	122.884	1.7425	432.963
0.4781	100.011	1.8968	282.395	1.9034	193.479	0.4832	86.3223	0.4816	293.37	1.9034	486.461
0.8203	114.592	0.8677	361.732	0.513	318.319	0.8233	177.3	0.8256	157.957	0.513	515.677
1.1876	135.051	1.2439	420.54	0.8678	301.083	1.1854	246.295	1.1906	146.048	0.8679	541.876
1.6122	136.407	1.6191	339.252	1.2417	263.039	1.593	209.46	1.6013	135.734	1.2417	473.471
2.0026	122.677	1.8841	277.654	1.6325	210.068	1.9098	218.387	1.9223	135.683	1.6459	464.337
0.4843	92.2722	2.137	269.269	1.8898	198.753	0.4878	78.1116	0.4901	236.159	1.8841	405.639
0.8358	117.662	0.5346	315.36	2.1445	205.603	0.8392	227.035	0.8384	230.082	2.1247	401.198
1.2391	143.368	0.9298	390.509	0.5443	236.287	1.2308	309.596	1.2367	187.176	0.5338	722.773
1.697	126.129	1.3743	377.444	0.9298	368.814	1.6977	246.896	1.7185	157.146	0.9292	717.13
2.2159	120.095	1.8987	307.358	1.323	388.812	2.199	259.918	2.1993	175.42	1.3372	681.943
0.5343	165.998	0.4121	320.944	1.8662	333.065	0.5099	79.6417	0.5436	290.104	1.8803	615.529
0.9305	140.186	0.7319	301.214	0.7319	328.986	0.9289	262.314	0.93	218.018	0.7361	346.986
1.347	149.598	1.0706	494.206	1.0836	303.022	1.3461	301.694	1.3387	185.114	1.0836	402.705
1.8592	145.054	1.432	400.287	1.4229	261.53	1.7973	248.556	1.8744	168.267	1.432	386.484
2.318	136.326	1.7807	396.171	1.7899	244.587	2.3034	264.46	2.2851	157.74	1.7899	392.436
		2.1317	299.922	2.1317	236.182					2.1317	339.507
